# Supplementary material for: Geographical Origin Traceability of Atractylodis Macrocephalae Rhizoma Based on Chemical Composition, Chromaticity, and Electronic Nose
Source: Molecules. 2024 Oct 22;29(21):4991. doi: 10.3390/molecules29214991 (PMC11547543; doi:10.3390/molecules29214991)
Supplement: Supplementary file 1 [file molecules-29-04991-s001.zip]

Archive with 1 entries (1 files):
- molecules-3236705-supplementary.pdf
